# Supplementary material for: Wall-Following Behavior for a Disinfection Robot Using Type 1 and Type 2 Fuzzy Logic Systems
Source: Sensors (Basel). 2020 Aug 9;20(16):4445. doi: 10.3390/s20164445 (PMC7472486; doi:10.3390/s20164445)
Supplement: Supplementary file 1 [file sensors-20-04445-s001.zip]

Archive with 1 entries (1 files):
- sensors-851035-supplementary.mp4
